# Supplementary material for: Antiarrhythmic drug therapy after catheter ablation for atrial fibrillation—Insights from the German Ablation Registry
Source: Pharmacol Res Perspect. 2021 Oct 19;9(6):e00880. doi: 10.1002/prp2.880 (PMC8525107; doi:10.1002/prp2.880)
Supplement: Supplementary file 1 — Supplementary Material [file PRP2-9-e00880-s001.zip]

Archive with 2 entries (2 files):
- prp2880-sup-0001-Supplements.docx
- prp2880-sup-0002-Supplement_Questionnaire.doc
